# Supplementary material for: Exploring Antibacterial Properties of Marine Sponge-Derived Natural Compounds: A Systematic Review
Source: Mar Drugs. 2025 Jan 16;23(1):43. doi: 10.3390/md23010043 (PMC11766522; doi:10.3390/md23010043)
Supplement: Supplementary file 1 [file marinedrugs-23-00043-s001.zip]

Archive with 1 entries (1 files):
- marinedrugs-3384065-supplementary.pdf
